# Supplementary material for: Long-Term miRNA Changes Predicting Resiliency Factors of Post-Traumatic Stress Disorder in a Large Military Cohort—Millennium Cohort Study
Source: Int J Mol Sci. 2025 May 28;26(11):5195. doi: 10.3390/ijms26115195 (PMC12155150; doi:10.3390/ijms26115195)
Supplement: Supplementary file 1 [file ijms-26-05195-s001.zip]

Archive with 1 entries (1 files):
- ijms-3637307-supplementary.pdf
